# Supplementary material for: Selenoprotein F Knockout Caused Glucose Metabolism Disorder in Young Mice by Disrupting Redox Homeostasis
Source: Antioxidants (Basel). 2022 Oct 25;11(11):2105. doi: 10.3390/antiox11112105 (PMC9686732; doi:10.3390/antiox11112105)
Supplement: Supplementary file 1 [file antioxidants-11-02105-s001.zip]

Archive with 1 entries (1 files):
- antioxidants-1972615-supplementary.pdf
